# Supplementary material for: Takotsubo syndrome induced by de novo left bundle branch area pacing: a case report
Source: Eur Heart J Case Rep. 2024 Nov 5;8(11):ytae546. doi: 10.1093/ehjcr/ytae546 (PMC11538969; doi:10.1093/ehjcr/ytae546)
Supplement: ytae546_Supplementary_Data [file ytae546_supplementary_data.zip]

Archive with 14 entries (14 files):
- Suppl mat for Takotsubo CM and LBBAP EHJ 130424.docx
- Video 1.mov
- Video 2.1.mov
- Video 2.2.mov
- Video 2.3.mov
- Video 2.4.mov
- Video 2.5.mov
- Video 2.6.mov
- Video 2.7.mov
- Video 2.8.mov
- Video 3.mov
- Video 4.mov
- Video 5.1.mov
- Video 5.2.mov
